# Supplementary material for: Quantitative Evaluation of Iron-Containing Proteins Bound to Mesoporous Silica Microspheres by Inductively Coupled Plasma Mass Spectrometry and Confocal Laser Raman Microscopy
Source: Molecules. 2025 Mar 11;30(6):1252. doi: 10.3390/molecules30061252 (PMC11944308; doi:10.3390/molecules30061252)
Supplement: Supplementary file 1 [file molecules-30-01252-s001.zip]

Archive with 4 entries (4 files):
- Supplementary_Figure_S1.docx
- Supplementary_Figure_S2.docx
- Supplementary_Figure_S3.docx
- Supplementary_Figure_S4.docx
